# Supplementary material for: Bioprinting microporous functional living materials from protein-based core-shell microgels
Source: Nat Commun. 2023 Jan 19;14:322. doi: 10.1038/s41467-022-35140-5 (PMC9852579; doi:10.1038/s41467-022-35140-5)
Supplement: Supplementary file 7 — Source Data [file 41467_2022_35140_MOESM7_ESM.xlsx]

## Sheet: Fig. 1
B	all in um
Small	Core Diameter	Core-shell Diameter	Medium	Core Diameter	Core-shell Diameter	Large	Core Diameter	Core-shell Diameter
1	65.306	173.655		80.891	164.75		97.959	172.913
2	57.885	172.171		95.73	164.75		96.475	157.328
3	63.822	170.686		91.458	163.265		99.443	170.686
4	59.369	169.944		86.29	158.813		99.443	167.718
5	71.243	167.718		80.996	157.328		96.475	159.555
6	51.206	170.686		80.45	166.234		102.412	172.171
7	75.111	175.139		86.456	158.813		92.022	170.686
8	68.275	169.944		92.452	164.75		96.475	169.202
9	68.291	167.718		85.237	161.781		102.412	164.75
10	66.327	169.202		72.773	158.813		90.538	169.202
11	67.463	170.686		79.013	154.36		97.959	164.75
12	61.596	169.944		88.918	170.686		99.443	164.75
13	63.822	168.46		97.237	166.234		99.443	152.876
14	80.71	172.171		100.15	165.492		94.991	158.813
15	68.997	167.718		88.52	164.75		97.959	167.718
16	60.853	166.976		90.294	164.75		97.959	165.492
17	69.869	170.686		95.971	161.781		108.339	164.75
18	71.644	164.75		101.819	163.265		108.145	166.234
19	70.058	164.75		93.871	170.686		104.288	164.75
20	63.406	167.718		87.871	166.234		109.562	164.75
21	79.208	167.718		97.055	161.781		96.475	164.75
22	68.757	172.171		89.854	163.265		94.991	163.265
23	69.395	170.686		93.612	160.297		93.506	168.46
24	63.285	166.234		84.379	161.781		96.475	163.265
25	66.972	163.265		89.854	169.202		94.991	163.265
26	58.189	167.718		91.795	171.429		97.959	166.234
27	74.226	168.46		93.459	164.75		99.443	164.75
28	71.49	166.976		92.607	167.718		110.802	167.718
29	61.573	166.234		96.646	166.234		108.349	164.75
30	72.788	167.718		90.294	164.75		97.959	163.265
31	60.563	164.75		85.893	166.234		102.412	164.75
32	70.762	166.976		99.742	169.202		96.475	167.718
33	62.637	167.718		94.397	158.813		93.506	166.234
34	67.119	167.718		93.612	164.75		87.57	169.944
35	64.832	174.397		87.57	158.813		96.475	164.75
36	76.865	173.655		78.664	163.265		97.959	163.265
37	65.927	163.265		77.18	167.718		94.991	166.234
38	68.757	168.46		83.117	169.202		94.023	163.265
39	60.581	164.75		81.633	166.234		103.896	166.234
40	70.011	166.234		78.664	166.234		108.054	166.234
41	65.609	164.75		83.117	164.75		107.931	161.781
42	65.323	166.234		88.284	163.265		105.422	163.265
43	72.226	166.234		91.446	163.265		98.687	163.265
44	58.189	164.75		90.587	170.686		101.635	160.297
45	69.775	171.429		93.034	166.234		104.499	164.75
46	66.526	169.944		95.373	161.781		97.745	160.297
47	70.388	166.234		92.273	166.234		105.704	164.75
48	66.194	166.976		95.914	161.781		103.737	164.75
49	64.44	171.429		94.851	161.781		101.537	167.718
50	65.053	167.718		86.29	164.75		104.877	169.202

## Sheet: Fig. 2
A			B				C
Shear rates(1/s)	Viscosity (Pa*s)		time (s)	Loss modulus (Pa)	Storage modulus (Pa)		Non-annlead	Loss modulus (Pa)	Storage modulus (Pa)
0.03037	2152		5.88	59.99	823.2			92.6289	1259.04
0.03338	2125		9.95	63.87	835.8			83.1019	1058.38
0.03663	2090		14	57.17	840.9			76.0845	1094.91
0.04025	2025		21.06	60.6	837.6
0.04416	1932		25.1	59.91	840.5		Annlead	Loss modulus (Pa)	Storage modulus (Pa)
0.04848	1827		28.14	58.46	841.7			167.169	4743.7
0.05325	1694		34.24	58.4	850.9			138.267	4121.08
0.05843	1569		40.28	53.64	851.4			142.45	5030.92
0.06411	1439		43.31	54.61	848.5
0.07043	1321		49.42	57.85	853.9		E
0.07727	1211		53.43	55.38	854.7		Diameter (um)	22G	21G	20G	18G
0.08481	1096		59.5	55.05	854			333.977	424.471	560.532	862.037
0.09308	999.5		63.54	54.09	852.6			343.974	435.488	590.311	880.636
0.1021	923.4		69.66	56.81	863.1			349.779	447.641	572.966	873.67
0.1121	844.9		73.68	52.79	864.3
0.1231	790.9		79.75	55.93	860.6
0.1352	690.5		82.77	52.37	863.7
0.1482	622.9		89.9	53.39	863.9
0.1627	577.8		92.9	55.29	869.8
0.1786	535.1		101.7	291	54.87
0.1961	490		105.8	175.5	49.17
0.2152	442		112.9	174	42.74
0.2362	405.4		115.9	175	43.63
0.2592	391.1		122	176.5	44.54
0.2845	369.2		125	177.3	46.59
0.3122	337.2		130.1	177.6	48.57
0.3427	317.6		136.2	179.4	48.16
0.3762	296.9		142.2	177.4	47.42
0.4129	286.8		146.3	178.2	48.64
0.4532	251.4		152.3	178.5	50.6
0.4974	218.3		155.4	178.4	50.69
0.5459	198.2		162.4	177.4	50.98
0.5991	187.7		165.5	177.2	52.18
0.6578	163.4		172.6	177.9	52.17
0.7218	150.6		175.6	177.5	52.15
0.7921	148.7		181.7	177	53.68
0.8694	129.4		184.7	177.2	53.78
0.954	127		190.8	178	54.87
1.047	112.4		197.8	177.5	55.32
1.149	103.9		206.7	76.19	796.2
1.261	93.08		209.7	76.19	796.2
1.385	87.55		213.7	65.52	802.1
1.519	78.5		219.8	66.29	808
1.668	63.41		223.9	68.35	816.9
1.83	59.64		229.9	60.2	812.3
2.009	63.33		234	63.13	816.8
2.205	50.39		237	53.03	820
2.419	53.79		244.1	57.31	823.4
2.655	46.18		247.1	59.65	822.7
2.914	43.79		253.2	56.97	820.7
3.198	36.36		259.3	57.13	830.5
3.51	35.49		262.3	57.13	832.7
3.853	26.53		269.4	55.67	828.4
4.228	24.49		273.4	57.36	832.4
4.64	27.66		276.5	57.43	833.8
5.093	19.02		283.5	49.98	841.7
5.59	16.23		286.6	53.37	836.3
6.134	14.94		292.7	52.36	838.9
6.732	14.01		296.7	54.96	844.9
7.389	13.93		305.5	386.6	49.02
8.109	11.97		310.6	173.1	54.7
8.899	11.94		318.6	173.3	53.84
9.767	9.324		321.7	175.1	54.75
			324.7	173.8	54.44
			331.8	174	55.71
			334.9	173.6	56.25
			340.9	172.6	56.26
			345	171.9	55.48
			349	172.6	56.16
			355.1	173.1	55.7
			359.1	172.1	55.56
			365.2	172.4	56.26
			369.3	171.5	56.5
			376.3	171.1	54.96
			380.4	169.8	53.74
			383.4	168.5	52.93
			389.5	168.2	54.95
			395.5	168.2	56.12
			399.6	168.7	55.36
			410.5	1750	1929
			413.5	79.44	759.4
			419.6	59.4	777
			422.6	66.49	779.7
			429.7	58.18	775.2
			432.7	59.91	776.8
			436.8	56.69	784.3
			442.9	54.51	782.1
			446.9	57.89	786.3
			454	57.12	792.6
			457	50.53	795.8
			464.1	55.42	788.1
			467.1	55.73	791.4
			473.2	49.59	794.2
			480.3	48.76	795.4
			483.3	51.57	795.9
			486.4	51.38	799
			492.4	51.13	812.7
			500.5	55.36	806.7
			503.6	56.95	807.7
			507.6	49.13	818.7

## Sheet: Fig. 3
D
Day 3	Circularity	Area (um2)		Day 6	Circularity	Area (um2)
1	0.712	3398.27		1	0.742	2043.75
2	0.791	1142.63		2	0.81	4478.48
3	0.646	2657.85		3	0.811	2601.35
4	0.785	1488.74		4	0.763	2378.51
5	0.582	2061.64		5	0.818	1965.24
6	0.725	1954.57		6	0.728	3241.81
7	0.874	637.3		7	0.844	2503.95
8	0.695	910.71		8	0.827	5145.81
9	0.79	5359.96		9	0.863	5492.31
10	0.86	5003.57		10	0.796	6001.21
11	0.648	1953.38		11	0.709	5387.22
12	0.707	3784.68		12	0.813	1816.68
13	0.524	4680.77		13	0.869	7295.96
14	0.806	1732.13		14	0.791	1503.36
15	0.826	4683.54		15	0.87	2034.38
16	0.568	3544.46		16	0.806	7339.02
17	0.786	4183.74		17	0.855	5960.91
18	0.77	5184.93		18	0.929	3929.29
19	0.847	4894.92		19	0.775	2184.12
20	0.609	711.184		20	0.908	1679.58
21	0.837	1232.32		21	0.799	1442.91
22	0.796	1573.69		22	0.773	4817.88
23	0.891	847.889		23	0.804	5207.45
24	0.954	1778.36		24	0.846	4342.57
25	0.631	879.102		25	0.786	3811.55
26	0.78	1149.75		26	0.862	3511.27
27	0.669	1251.29		27	0.808	2772.83
28	0.791	1245.76		28	0.835	6349.29
29	0.756	1381.67		29	0.732	6233.13
30	0.72	3015.42		30	0.821	8101.57
31	0.76	3282.11		31	0.79	2021.74
32	0.723	1131.18		32	0.675	5637.32
33	0.784	1838.41		33	0.812	3835.26
34	0.523	3176.23		34	0.852	2128.41
35	0.798	791.39		35	0.85	1611.23
36	0.794	806.008		36	0.71	2664.94
37	0.738	820.627		37	0.634	7135.54
38	0.753	2187.28		38	0.763	3420
39	0.858	3863.31		39	0.696	4829.73
40	0.75	1877.92		40	0.632	5148.97
41	0.851	3670.5		41	0.659	2903.24
42	0.857	4003.57		42	0.891	2823.4
43	0.778	2124.46		43	0.738	5932.46
44	0.815	1111.03		44	0.872	3092.07
45	0.716	2591.08		45	0.566	4245.77
46	0.873	3687.88		46	0.914	2894.91
47	0.756	5023.72		47	0.622	4387.21
48	0.69	4079.43		48	0.848	2703.12
49	0.502	3799.7		49	0.749	2375.02
50	0.861	950.221		50	0.744	1961.68
51	0.804	2169.11		51	0.691	2674.05
52	0.835	807.194		52	0.819	577.244
53	0.778	3723.05		53	0.885	6417.25
54	0.635	1125.65		54	0.819	2463.46
55	0.626	1226		55	0.798	6261.97
56	0.848	1457.14		56	0.796	2143.71
57	0.569	601.345		57	0.871	3471.37
58	0.595	2548.01		58	0.673	1854.98
59	0.712	843.148		59	0.659	1081
60	0.646	1185.7		60	0.859	5026.49
61	0.865	457.923		61	0.849	4324
62	0.839	2267.49		62	0.87	3059.28
63	0.838	448.836		63	0.823	1339.4
64	0.872	4445.29		64	0.841	3713.17
65	0.818	1159.23		65	0.896	6108.67
66	0.787	4245.77		66	0.813	3982.23
67	0.586	1026.08		67	0.649	1926.12
68	0.753	2112.61		68	0.897	4213.76
69	0.856	4672.48		69	0.741	2908.35
70	0.625	679.576		70	0.817	3521.55
71	0.812	2332.23		71	0.882	2220.47
72	0.828	1216.52		72	0.869	8181.38
73	0.765	1515.61		73	0.789	4165.96
74	0.876	797.711		74	0.829	2163.18
75	0.788	4271.84		75	0.864	4660.23
76	0.792	1744.38		76	0.869	1424.34
77	0.887	4960.51		77	0.739	9059.3
78	0.941	3866.86		78	0.702	7673.39
79	0.77	2152.91		79	0.82	3286.86
80	0.82	1379.06		80	0.857	5150.55
81	0.749	629.793		81	0.695	585.146
82	0.851	4621.11		82	0.81	2237.46
83	0.834	1122.48		83	0.708	2301.07
84	0.892	506.916		84	0.848	2063.62
85	0.431	1568.16		85	0.865	5740.44
86	0.808	1828.93		86	0.83	2952.99
87	0.824	1800.09		87	0.789	1894.12
88	0.717	2195.58		88	0.817	4981.84
89	0.604	3259.2		89	0.858	2834.54
90	0.847	5477.3		90	0.868	6890.58
91	0.864	4297.92		91	0.783	3151.34
92	0.843	3097.6		92	0.821	2395.75
93	0.855	971.161		93	0.931	1745.96
94	0.855	1152.12		94	0.631	2634.68
95	0.76	2820.24		95	0.827	1146.19
96	0.826	3691.04		96	0.836	2103.53
97	0.743	1387.6		97	0.878	6512.82
98	0.78	3237.86		98	0.883	2339.09
99	0.806	3102.34		99	0.877	7832.02
100	0.843	3016.21		100	0.847	2366.66
101	0.801	398.263		101	0.747	7623.34
102	0.664	1969.19		102	0.78	4010.29
103	0.796	3711.59		103	0.832	8285.69
104	0.666	201.897		104	0.819	2619.92
105	0.869	5260.78		105	0.818	4604.91
106	0.823	1143.43		106	0.762	1970.77
107	0.865	4280.54		107	0.562	2387.21
108	0.726	2801.27		108	0.594	2415.65
109	0.761	1881.48
110	0.727	2447.66
111	0.704	3170.3
112	0.749	3356.39
113	0.806	3253.67
114	0.783	1342.55
115	0.652	915.452
116	0.829	3806.02
117	0.779	4366.27
118	0.861	2038.73
119	0.754	1467.01
120	0.56	448.836
121	0.791	1913.88
122	0.654	2730.95
123	0.809	1463.06
124	0.602	1203.48
125	0.817	2262.36
126	0.834	3590.69
127	0.639	2263.93
128	0.818	2644.81
129	0.782	2936.39
130	0.797	702.492
131	0.785	624.261
132	0.688	365.469
133	0.606	1981.04
134	0.855	5432.26
135	0.849	623.471
136	0.717	1374.16
137	0.665	2472.94
138	0.817	1456.35
139	0.519	2052.56
140	0.857	1763.34
141	0.799	1668.91
142	0.631	1521.14
143	0.601	2432.92
144	0.839	1856.19
145	0.875	5025.3
146	0.786	758.596
147	0.862	2830.91
148	0.784	3907.56
149	0.698	520.745
150	0.461	2882.66
151	0.615	594.234
152	0.763	1281.32
153	0.762	864.088
154	0.71	3084.56
155	0.844	3416.84
156	0.838	1434.25
157	0.743	3971.17
158	0.907	425.92
159	0.648	263.928
160	0.828	2392.34
161	0.771	1909.53
162	0.819	2506.13
163	0.826	551.167
164	0.586	1022.92
165	0.492	238.247
166	0.836	5226.02
167	0.809	1104.38
168	0.825	2806.41
169	0.824	3279.35
170	0.796	1224.03
171	0.515	3349.28
172	0.776	730.149
173	0.564	3440.94
174	0.75	1347.3
175	0.848	416.043
176	0.528	1474.92
177	0.652	3644.82
178	0.506	1154.49
179	0.757	613.989
180	0.554	1057.29
181	0.856	2272.23
182	0.751	2924.15
183	0.759	1293.96
184	0.797	595.024
185	0.809	1834.46
186	0.838	879.497
187	0.793	1745.96
188	0.738	2085.74
189	0.831	1774.01
190	0.867	1839.99
191	0.847	1373.38
192	0.852	1428.32
193	0.857	4258.41
194	0.889	679.576
195	0.939	3900.84
196	0.856	602.926
197	0.856	5151.74
198	0.817	2678.79
199	0.836	2781.12
200	0.815	1218.49
201	0.524	2433.37
202	0.801	710.394
203	0.533	2376.49
204	0.891	385.225
205	0.758	1308.97
206	0.83	425.92
207	0.494	1461.48
208	0.699	1734.65
209	0.665	3626.64
210	0.499	1082.97
211	0.793	1489.14
212	0.829	636.114
213	0.935	4386.42
214	0.876	1206.25
215	0.858	2630.59
216	0.728	1643.76
217	0.669	971.161
218	0.785	1519.96
219	0.71	4076.66
220	0.618	2868.84
221	0.744	2930.08
222	0.828	2583.97
223	0.843	4165.96
224	0.845	1547.36
225	0.75	960.098
226	0.933	4721.47
227	0.886	2527.07
228	0.774	4389.19
229	0.765	1471.36
230	0.739	1036.2
231	0.722	4305.82
232	0.855	1504.94
233	0.905	2555.12
234	0.825	4239.05
235	0.668	1348.09
236	0.854	2003.96
237	0.85	3843.55
238	0.72	1334.26
239	0.679	2308.19
240	0.76	1833.27
241	0.668	1535.64
242	0.939	1503.45
243	0.798	3228.38
244	0.663	3207.83
245	0.64	3597.01
246	0.67	1202.69
247	0.82	3591.48
248	0.74	3106.29
249	0.921	2199.93

## Sheet: Fig. 4
C	Diameter (um)				Diameter (um)				Diameter (um)
Core-shell A	Core	Core-shell		Core-shell B	Core	Core-shell		Core-shell C	Core	Core-shell
1	76.33	151.912		1	59.804	148.039		1	33.333	93.137
2	77.079	154.905		2	53.922	151.961		2	34.641	93.464
3	80.82	158.647		3	54.902	153.922		3	33.987	96.732
4	76.33	157.15		4	53.922	154.902		4	34.967	96.732
5	76.33	159.395		5	54.902	156.863		5	35.294	90.85
6	80.82	157.15		6	54.902	155.882		6	33.987	92.81
7	100.277	157.15		7	52.941	155.229		7	34.314	97.386
8	86.807	159.395		8	56.209	152.941		8	34.314	94.771
9	95.039	158.647		9	59.15	152.614		9	34.314	94.118
10	91.297	156.402		10	57.843	153.922		10	35.294	95.425
11	94.29	147.422		11	55.882	155.882		11	33.333	96.078
12	98.032	159.395		12	52.941	154.248		12	32.68	96.732
13	78.575	154.157		13	57.843	154.902		13	31.046	96.732
14	83.814	153.409		14	54.248	152.941		14	35.948	96.078
15	92.794	159.395		15	55.882	152.941		15	33.987	96.078
16	79.324	151.912		16	55.229	150.98		16	34.641	93.464
17	85.31	157.15		17	59.804	153.268		17	39.869	92.157
18	74.085	156.402		18	57.19	151.961		18	34.314	96.732
19	84.562	152.66		19	57.19	155.229		19	32.68	94.118
20	77.079	157.15		20	56.536	153.922		20	33.987	94.771
D	V(core)/V(shell)				E
Core-shel lA	Core-shell B	Core-shell C			Core-shell A
0.145286	0.07058	0.0480436	1			Time (h)	2	4	6	8	10	12
0.140511	0.0467684	0.0536454	2		Peak area	1	5876	9974	21544	48880	112263	148662
0.152351	0.047537	0.0453404	3			2	5421	10847	22065	57852	105786	138544
0.129419	0.0440397	0.0495768	4			3	5029	8639	19752	53826	108329	133674
0.123362	0.0447955	0.0622828	5		Ethanol concentration (mg/mL)	1	0.120331	0.204251	0.441186	1.00098	2.29896	3.04435
0.157439	0.0456854	0.0516444	6			2	0.111013	0.222129	0.451855	1.18471	2.16632	2.83715
0.35101	0.0413083	0.0457457	7			3	0.102986	0.176913	0.404489	1.10227	2.2184	2.73742
0.192642	0.0522346	0.0498319	8		Normalized ethanol concentration (mg/mL per 1g)	1	0.752068	1.27657	2.75741	6.25614	14.3685	19.0272
0.273862	0.0618205	0.0509295	9			2	0.693833	1.38831	2.82409	7.40446	13.5395	17.7322
0.248289	0.0560444	0.0532924	10			3	0.643661	1.1057	2.52805	6.88918	13.865	17.1089
0.354359	0.0482961	0.0435789	11
0.303165	0.0421349	0.0401064	12		Core-shell B
0.152635	0.0549294	0.0341906	13			Time (h)	2	4	6	8	10	12
0.194855	0.0467095	0.0552736	14		Peak area	1	3048	3106	11726	23018	48210	73602
0.245801	0.0512818	0.0463158	15			2	3126	3283	8446	26581	42354	64778
0.166012	0.0514683	0.0536454	16			3	3084	3002	7536	24310	48115	68744
0.190443	0.0631589	0.0881031	17		Ethanol concentration (mg/mL)	1	0.0624181	0.0636058	0.240129	0.471371	0.987262	1.50725
0.118922	0.0563059	0.0467235	18			2	0.0640154	0.0672305	0.17296	0.544335	0.867341	1.32655
0.204763	0.0526407	0.0436918	19			3	0.0631553	0.061476	0.154325	0.497829	0.985316	1.40776
0.133781	0.0521369	0.0483526	20		Normalized ethanol concentration (mg/mL per 1g)	1	0.445843	0.454327	1.71521	3.36694	7.05187	10.7661
						2	0.457253	0.480218	1.23543	3.88811	6.19529	9.47534
						3	0.451109	0.439115	1.10232	3.55592	7.03797	10.0555
					Core-shell C
						Time (h)	2	4	6	8	10	12
					Peak area	1	3034	3384	9122	24901	48860	83070
						2	3432	4049	12199	25814	43412	82374
						3	3363	3879	11634	24119	46203	81646
					Ethanol concentration (mg/mL)	1	0.0621314	0.0692988	0.186804	0.509932	1.00057	1.70114
						2	0.0702817	0.0829169	0.249816	0.528628	0.889007	1.68688
						3	0.0688687	0.0794356	0.238245	0.493918	0.946162	1.67198
					Normalized ethanol concentration (mg/mL per 1g)	1	0.443795	0.494991	1.33431	3.64237	7.14695	12.151
						2	0.502012	0.592264	1.7844	3.77592	6.35005	12.0492
						3	0.49192	0.567397	1.70175	3.52798	6.7583	11.9427
					Non-core-shell
						Time (h)	2	4	6	8	10	12
					Peak area	1	5071	4891	5281	7075	7332	23984
						2	5368	4673	5396	6384	8443	26688
						3	4473	4954	5261	6211	7476	20335
					Ethanol concentration (mg/mL)	1	0.103846	0.10016	0.108146	0.144884	0.150147	0.491153
						2	0.109928	0.0956954	0.110501	0.130734	0.172899	0.546527
						3	0.0915997	0.10145	0.107737	0.127191	0.153096	0.416428
					Normalized ethanol concentration (mg/mL per 1g)	1	0.741756	0.715426	0.772473	1.03489	1.07248	3.50824
						2	0.785199	0.683539	0.789295	0.933813	1.23499	3.90376
						3	0.654284	0.724642	0.769548	0.908508	1.09354	2.97448

## Sheet: Fig. 5
D						Heterogeneous scaffolds					Homogeneous scaffolds
Methyl orange standard curve	OD	mg/L				Time (h)	OD 1	2	3		Time (h)	OD 1	2	3
	4.871	100				0	4.8604	*	*		0	5.004	*	*
	4.4628	90				6	4.4072	4.3514	4.2732		6	4.8656	4.818	4.8706
	3.9112	80				12	4.2812	4.2156	4.1612		12	4.8714	4.7548	4.8018
	3.458	70				18	4.2618	4.1898	4.1254		18	4.8946	4.6988	4.8088
	2.9822	60				24	4.2404	4.1624	4.1112		24	4.6932	4.557	4.557
	2.4916	50				C/C0					C/C0
	1.96	40				6	0.905336	0.89368	0.877346		6	0.971933	0.96228	0.972947
	1.5068	30				12	0.879017	0.865315	0.853952		12	0.973109	0.949463	0.958995
	1.0414	20				18	0.874965	0.859925	0.846474		18	0.977814	0.938106	0.960414
	0.5796	10				24	0.870495	0.854202	0.843508		24	0.936971	0.90935	0.90935
						Microalgae scaffolds					Bacteria scaffolds
						Time (h)	OD 1	2	3		Time (h)	OD 1	2	3
						0	5.004	*	*		0	5.004	*	*
						6	5.002	4.9804	4.853		6	5.0684	4.958	4.9448
						12	4.9448	4.9974	4.8738		12	4.982	4.9498	4.796
						18	4.9898	4.8118	4.8942		18	4.8372	4.8904	4.8245
						24	4.6864	4.8002	4.6394		24	4.6366	4.7944	4.7978
						C/C0					C/C0
						6	0.999594	0.995214	0.969378		6	1.01306	0.990671	0.987994
						12	0.987994	0.998662	0.973596		12	0.995538	0.989008	0.957818
						18	0.99712	0.961022	0.977733		18	0.966174	0.976962	0.963598
						24	0.935592	0.95867	0.92606		24	0.925493	0.957494	0.958183
2-PE standard curve	area	mg/mL		G		2-PE area	1	2	3	2-PE concentration (mg/mL)	1	2	3	Normalized 2-PE (mg/mL per 1 g)
	17.26	1.02			Day	1	26.04	40.48	31.43		0.225816	0.448192	0.308822		0.507566	1.00155	0.744867
	121.98	1.36				2	130.4	137.6	152.78		1.83296	1.94384	2.17761		4.11994	4.34378	5.25232
	202.57	2.04				3	376.75	345.15	304.23		5.62675	5.14011	4.50994		12.6472	11.4863	10.8778
	652.52	10.2				4	427.56	416.93	348.61		6.40922	6.24552	5.19339		14.406	13.9565	12.5263
						5	418.87	472.62	363.29		6.2754	7.10315	5.41947		14.1052	15.873	13.0716
						6	447.77	436.15	360.4		6.72046	6.54151	5.37496		15.1055	14.6179	12.9642
						H	Day 3 2-PE area
							Heterogeneous	Homogeneous	liquid	2-PE concentration mg/mL				2-PE normalized by weight		mg/mL per 1 g
						1	201.72	51.7	49.13		2.93129	0.62098	0.581402			7.23418	1.35054	1.32791
						2	370.1	61.8	36.53		5.52434	0.77652	0.387362			11.9136	1.78387	0.884725
						2	441.76	76.38	43.65		6.6279	1.00105	0.49701			16.9036	2.12583	1.13516

## Sheet: Fig. S4
A				B
Diameter (um)				Small microgels
Small	Medium	Large			Tube weight (g)	time (min) 0	15	30	45
97.913	119.348	171.891		1	0.8557	1.1275	1.1136	1.0963	1.0456
82.328	117.991	186.73		2	0.875	1.1671	1.1458	1.1013	1.0574
95.686	120.332	182.458		3	0.8642	1.1205	1.101	1.0803	1.0375
92.718	120.503	177.29
84.555	119.772	171.996		Weight percentage		time (min) 0	15	30	45
97.171	123.195	171.45			1	1	0.948859	0.88521	0.698675
95.686	116.571	177.456			2	1	0.92708	0.774735	0.624444
94.202	121.99	183.452			3	1	0.923917	0.843153	0.676161
89.75	120.852	176.237
94.202	122.685	163.773		Medium microgels
89.75	122.402	170.013			Tube weight (g)	time (min) 0	15	30	45
89.75	124.587	179.918		1	0.8735	1.194	1.115	1.0494	0.9064
77.876	118.891	188.237		2	0.8943	1.1713	1.1048	1.0203	0.9302
83.813	114.951	191.15		3	0.8652	1.1925	1.1437	1.0096	0.9623
92.718	121.614	179.52
90.492	114.819	181.294		Weight percentage		time (min) 0	15	30	45
89.75	126.966	186.971			1	1	0.75351	0.54883	0.0105444
91.234	125.107	192.819			2	1	0.759928	0.454874	0.0099443
89.75	127.487	184.871			3	1	0.850901	0.441185	0.0317808
89.75	123.473	178.871
89.75	113.101	188.055		Large microgels
88.265	125.811	180.854			Tube weight (g)	time (min) 0	15	30	45
93.46	122.708	184.612		1	0.8641	1.2264	1.0708	0.9333	0.8679
88.265	122.218	175.379		2	0.8874	1.1934	1.0641	0.9325	0.8908
88.265	114.807	180.854		3	0.8887	1.1882	1.091	0.9443	0.8927
91.234	126.839	182.795
89.75	125.796	184.459		Weight percentage		time (min) 0	15	30	45
92.718	127.433	183.607			1	1	0.570522	0.191002	0.0104885
89.75	127.444	187.646			2	1	0.577451	0.147386	0.0111111
88.265	129.738	181.294			3	1	0.675459	0.185643	0.0133556
89.75	124.381	176.893
92.718	119.017	190.742		Bulk hydrogels
91.234	118.002	185.397			tube weight	time0	15	30	45
94.944	115.562	184.612		1	0.869	1.1834	1.1728	1.1558	1.1346
89.75	118.494	178.57		2	0.8677	1.1738	1.1628	1.1429	1.1209
88.265	116.229	169.664		3	0.8661	1.1457	1.1361	1.1166	1.0999
91.234	114.979	168.18		Weight percentage		time (min) 0	15	30	45
88.265	120.95	174.117			1	1	0.966285	0.912214	0.844784
91.234	119.635	172.633			2	1	0.964064	0.899053	0.827181
91.234	117.38	169.664			3	1	0.965665	0.895923	0.836195
86.781	124.433	174.117
88.265	123.347	179.284		Non-annealed microgels
88.265	120.089	182.446			tube weight	time0	15	20
85.297	119.57	181.587		1	0.9473	1.2212	1.0191	0.9525
89.75	122.752	184.034		2	0.9793	1.2872	1.0714	0.9829
85.297	125.308	186.373		3	0.9633	1.2358	1.015	0.9755
89.75	121.226	183.273		Weight percentage		time (min) 0	15	20
89.75	113.586	186.914			1	1	0.262139	0.018985
92.718	113.771	185.851			2	1	0.299123	0.0116921
94.202	123.484	177.29			3	1	0.189725	0.0447706

## Sheet: Fig. S5
A	Non-annealed		Annealed				B					C			D				E	Non-annealed		Annealed				F
Strain (%)	Loss modulus (Pa)	Storage Modulus (Pa)	Strain (%)	Loss modulus (Pa)	Storage Modulus (Pa)		Non-annealed		Annealed			Shear rates(1/s)	Viscosity (Pa*s)		time (s)	Loss modulus (Pa)	Storage modulus (Pa)		Strain (%)	Loss modulus (Pa)	Storage Modulus (Pa)	Strain (%)	Loss modulus (Pa)	Storage Modulus (Pa)		Non-annlead	Loss modulus (Pa)	Storage modulus (Pa)
0.0204367	72.3333	1130.33	0.01564	137.6	4127		Strain (%)	Stress (Pa)	Strain (%)	Stress (Pa)		0.02771	2217		0.4	168.6	764.4		0.0326	141	808	0.009468	870.3	910.7		1	91.609	768.488
0.02264	78.6333	1227	0.02115	112.4	4277		0.0117533	0.1879	0.00854175	0.5245		0.03037	2152		5.5	120.3	764.4		0.04359	74.41	757.1	0.01282	518.1	1932		2	54.0191	618
0.0301667	70.2667	1136.73	0.02938	154.4	4199		0.01278	0.1235	0.012365	0.754225		0.03338	2125		11.5	110.8	773.6		0.05838	126.6	810.4	0.01665	378	1986		3	48.9095	630.564
0.0399867	73.3667	1097.67	0.03847	164.1	4248		0.0204367	0.235967	0.0149375	0.8688		0.03663	2090		14.6	110.9	770.4		0.07887	90.08	759.7	0.022	755.1	1437
0.0528567	79.0633	1177.67	0.05139	187	4200		0.02264	0.280467	0.0216425	1.22495		0.04025	2025		21.6	105.8	774.2		0.1056	93.12	785.2	0.06165	458.3	1134		Annlead	Loss modulus (Pa)	Storage modulus (Pa)
0.0699767	72.04	1170.67	0.07138	149.1	4185		0.0301667	0.346167	0.0294575	1.7		0.04416	1932		24.7	109.7	779.7		0.1423	98.68	785.9	0.04367	135.4	1645		1	146.365	1181.92
0.0916567	85.78	1156	0.08765	165	4166		0.0399867	0.4402	0.0395975	2.3145		0.04848	1827		28.7	103.5	782.2		0.1921	91.84	773.1	0.04721	220	1935		2	324.061	2725.38
0.121133	85.6367	1168.67	0.1246	119	4137		0.0528567	0.6259	0.0526575	3.075		0.05325	1694		35.8	97.59	784.6		0.2717	59.89	773.2	0.06923	256.6	1952		3	295.719	1725.04
0.158767	75.9967	1154.33	0.1615	137.7	4155		0.0699767	0.824367	0.0681575	3.849		0.05843	1569		38.8	107	786.2		0.344	88.56	774.7	0.09338	234.1	1885
0.211167	75.69	1155.33	0.2128	143.5	4132		0.0916567	1.06263	0.0924025	5.34275		0.06411	1439		46.9	100.7	786.3		0.4656	78.7	782.5	0.1206	300.6	2060		G				H			I
0.280433	75.6367	1160.67	0.2817	130.7	4117		0.121133	1.41867	0.12325	7.0785		0.07043	1321		50	98.08	791.1		0.6209	88	786.5	0.1603	286.3	1983		Frequency (Hz)	Storage modulus (Pa)	Loss modulus (Pa)		Shear rates (1/s)	Viscosity (Pa*s)		Shear rates (1/s)	Shear stress (Pa)
0.366267	75.5467	1163.67	0.3726	130.5	4094		0.158767	1.851	0.163225	9.312		0.07727	1211		57	98.57	792.3		0.8332	81.81	789.2	0.2127	307.8	1969		10	891.1	1.055		0.01087	1.544		0.01095	0.003672
0.486633	73.3233	1163	0.4876	107.6	4090		0.211167	2.445	0.2144	12.2267		0.08481	1096		61.1	97.47	791.2		1.124	91.47	784.7	0.2783	299.1	1963		7.743	469.5	96.6		0.01198	1.399		0.01199	0.005294
0.643	72.4	1161	0.6416	106.2	4080		0.280433	3.262	0.283925	16.17		0.09308	999.5		64.1	100	797		1.506	86.65	782.9	0.3687	320.3	1919		5.995	13.46	1.535		0.01317	1.304		0.01315	0.006167
0.8452	76.8633	1158.33	0.848	115.1	4077		0.366267	4.27133	0.36315	20.265		0.1021	923.4		71.2	98.38	798		2.017	87.66	782.1	0.4861	328.6	1890		4.642	3.857	0.8737		0.01446	1.172		0.01445	0.006544
1.118	74.1467	1159	1.119	117.5	4078		0.486633	5.66933	0.524275	30.7125		0.1121	844.9		74.2	96.48	798.6		2.721	86.88	781.3	0.643	336.2	1839		3.594	2.978	0.3496		0.01586	1.087		0.01587	0.006548
1.471	74.0067	1152.33	1.476	116.3	4059		0.643	7.47867	0.646825	36.515		0.1231	790.9		80.3	95.59	800.2		3.651	90.91	779.5	0.847	338.1	1793		2.783	1.637	0.06215		0.01737	1.033		0.01741	0.007649
1.95267	75.0367	1151	1.956	119.9	4038		0.8452	9.812	0.839475	47.02		0.1352	690.5		83.4	97.69	802.7		4.913	88.73	774.7	1.134	330.8	1748		2.154	0.9375	0.1545		0.01909	0.9343		0.01909	0.007784
2.55867	79.1433	1143	2.565	120.1	4013		1.118	12.9867	1.1645	66.7075		0.1482	622.9		89.4	94.39	803		6.602	92.08	769.8	1.495	315.8	1714		1.668	0.4498	0.06004		0.02098	0.8386		0.02096	0.008537
3.391	82.15	1134	3.391	124.9	3986		1.471	16.9867	1.484	83.335		0.1627	577.8		96.5	96.79	807.1		8.852	95.11	761.9	1.945	307.6	1695		1.292	0.2297	0.07289		0.02301	0.7654		0.023	0.008268
4.46333	86.29	1119	4.474	146.1	3935		1.95267	22.5333	1.96575	110.213		0.1786	535.1		104.2	52.77	1.248		11.89	103.9	746.8	2.564	302.2	1657		1	0.005495	0.08285		0.02527	0.7131		0.02524	0.0091
5.89967	90.44	1101.67	5.896	161.2	3884		2.55867	29.31	2.53375	139.75		0.1961	490		107.3	52.77	1.248		15.98	120.7	720.5	3.395	311.7	1627		0.7743	0.005772	0.0542		0.02769	0.6736		0.02775	0.00912
7.78033	95.33	1077.23	7.796	187.7	3803		3.391	38.5567	3.41325	189.075		0.2152	442		113.3	50.27	2.532		21.47	150.5	675.2	4.464	308.6	1569		0.5995	0.01741	0.02146		0.03042	0.6163		0.03044	0.009232
10.2833	101.197	1047.77	10.26	239.4	3685		4.46333	50.0867	4.413	239.925		0.2362	405.4		116.4	49.68	2.623		28.84	188.9	610.1	5.926	309.7	1508		0.4642	0.03099	0.02373		0.03337	0.5638		0.0334	0.008944
13.5533	112.467	1006.43	13.58	293.1	3537		5.89967	65.22	5.93	321.325		0.2592	391.1		122.4	48.53	3.052		38.75	228.6	519.1	7.763	319.1	1433		0.3594	0.03566	0.02907		0.03659	0.535		0.03665	0.01025
17.9	132.033	943.867	17.87	423.6	3294		7.78033	84.1333	7.79625	414.625		0.2845	369.2		128.5	47.46	3.418		52.04	254.1	409.2	10.3	341.5	1343		0.2783	0.01597	0.0777		0.04023	0.4819		0.04023	0.01055
23.58	165.133	852.667	23.63	583.1	2994		10.2833	108.313	10.275	530.825		0.3122	337.2		132.6	47.1	3.472		69.76	257.3	301.5	13.54	366.6	1235		0.2154	0.009384	0.01732		0.04416	0.4512		0.04419	0.01086
31.0867	211.967	712.867	31.09	701.3	2605		13.5533	137.267	13.5625	673.275		0.3427	317.6		135.6	46.76	3.622		93.86	242	215.2	17.88	402.2	1085		0.1668	0.0002789	0.02156		0.04852	0.4102		0.04846	0.01108
41.04	277.833	522.667	41.07	855.3	2114		17.9	170.633	17.875	829.65		0.3762	296.9		141.7	46.55	3.533		126	213.1	143.3	23.59	434.9	928.7		0.1292	0.006976	0.03123		0.05313	0.3951		0.05317	0.01068
54.12	317.067	341.367	54.19	971.2	1552		23.58	204.867	23.5825	994.625		0.4129	286.8		147.7	46.16	3.819		169.4	180.8	92.86	31.11	452.2	756.6		0.1	0.003167	0.01871		0.05839	0.3365		0.05838	0.01182
71.4133	302.9	224.167	71.39	995.6	1064		31.0867	231.367	31.15	1148.7		0.4532	251.4		151.8	46.09	3.807		227.6	150.2	57.19	41	443.1	568.8		0.07743	0.0009539	0.01702		0.06405	0.3358		0.06411	0.01225
94.3033	264.067	154.033	94.15	910.5	741.2		41.04	243.3	40.795	1234.67		0.4974	218.3		157.8	45.74	3.715		306	122.1	32.85	54.21	399.6	410.8		0.05995	0.00623	0.01321		0.07031	0.3074		0.07035	0.0113
124.567	225.7	106.727	124.3	798.4	521.3		54.12	252.333	54.0525	1272.28		0.5459	198.2		160.9	45.45	3.767		411.2	99.24	17.15	71.6	338.8	296.8		0.04642	0.006499	0.008079		0.07718	0.2843		0.07735	0.01273
164.6	192.033	74.07	164.2	679.6	343.4		71.4133	269.367	70.65	1292.55		0.5991	187.7		166.9	45.15	3.867		552.3	80.78	7.942	94.67	290.9	211.4		0.03594	0.008217	0.009305		0.08472	0.2641		0.08473	0.01237
217.2	160.367	48.7933	216.9	570.2	232.1		94.3033	288.467	93.5675	1333.35		0.6578	163.4		173.1	44.77	4.034		744.1	66.22	1.75	125	241.2	145.4		0.02783	0.007133	0.006087		0.09295	0.2476		0.09307	0.01281
286.9	132.9	34.2833	286.8	469.8	151.7		124.567	311.233	123.85	1332.58		0.7218	150.6		176.1	44.72	4.017		996.6	53.97	1.228	165.1	200.2	87.11		0.02154	0.008337	4.196e-05		0.102	0.2259		0.1021	0.01244
378.6	103.95	16.0373	376.5	365.9	91.54		164.6	339	163.725	1177.7		0.7921	148.7		182.1	44.61	4.215					216.8	155.1	45.05		0.01668	0.003492	0.002738		0.112	0.2035		0.112	0.0153
499.267	76.27	5.63367	497.2	290.7	54.1		217.2	364.3	216.425	990.375		0.8694	129.4		185.2	44.59	4.034					286.9	117.6	22.81						0.1229	0.1954		0.123	0.01574
							286.9	394.033	286.925	1028.45		0.954	127		193.3	44.34	4.152					377.7	86.17	10.22						0.1351	0.1828		0.135	0.01745
							378.6	399.167	377.125	1010.48		1.047	112.4		197.3	44.16	4.152					499.7	61.57	0.3254						0.1481	0.1663		0.1481	0.01809
							499.267	382.133	497.65	643.775		1.149	103.9		201.3	44.18	4.17													0.1624	0.1505		0.1626	0.01774
												1.261	93.08		209.1	191.3	487.3													0.1782	0.1571		0.1784	0.0191
												1.385	87.55		212.2	191.3	487.3													0.1962	0.1366		0.1958	0.02062
												1.519	78.5		220.3	164.9	523.8													0.2149	0.1376		0.2149	0.02217
												1.668	63.41		223.3	155.4	531.9													0.2358	0.1314		0.236	0.02324
												1.83	59.64		226.4	148.3	534.4													0.2589	0.1227		0.259	0.02432
												2.009	63.33		234.4	143.5	549.7													0.2842	0.1145		0.2843	0.0262
												2.205	50.39		238.5	140	553.5													0.3119	0.1108		0.312	0.02763
												2.419	53.79		241.5	134.8	553.5													0.3423	0.1048		0.3424	0.03036
												2.655	46.18		247.6	133.1	561.4													0.3756	0.1011		0.3759	0.03204
												2.914	43.79		250.6	133.3	566.7													0.4123	0.09561		0.4124	0.03371
												3.198	36.36		256.7	127.7	570.4													0.4526	0.09256		0.4527	0.03749
												3.51	35.49		260.8	129.6	567.1													0.4968	0.08741		0.497	0.03932
												3.853	26.53		267.8	126.6	571.9													0.5452	0.0854		0.5455	0.04206
												4.228	24.49		270.9	124.8	573													0.5985	0.08251		0.5987	0.04519
												4.64	27.66		276.9	120.7	581.3													0.6568	0.07975		0.6571	0.04706
												5.093	19.02		280	122.7	580													0.7209	0.07661		0.7211	0.05182
												5.59	16.23		286	118.6	585.1													0.7913	0.07358		0.7916	0.05442
												6.134	14.94		293.1	117.2	589.9													0.8679	0.07076		0.8683	0.05705
												6.732	14.01		296.1	117.9	594.4													0.953	0.06991		0.9534	0.06343
												7.389	13.93		304.2	117.3	591													1.046	0.06644		1.047	0.06524
												8.109	11.97		312	44.72	2.495													1.148	0.06434		1.149	0.07247
												8.899	11.94		315.1	44.72	2.865													1.26	0.06379
												9.767	9.324		322.1	43.41	3.847													1.383	0.06162
												10.72	9.257		325.2	43.38	4.059													1.518	0.05935
												11.76	7.055		329.3	43.1	4.088													1.667	0.05546
												12.91	6.489		335.3	42.93	4.199													1.829	0.05565
												14.17	8.927		338.3	42.81	4.259													2.007	0.05567
												15.55	8.106		345.5	42.72	4.318													2.203	0.05395
												17.07	3.607		349.5	42.44	4.397													2.418	0.0512
												18.73	5.373		355.5	42.4	4.557													2.654	0.04911
												20.56	4.548		358.6	42.3	4.479													2.913	0.04717
												22.57	4.07		365.7	42.22	4.658													3.197	0.0461
												24.76	1.673		368.7	42.14	4.541													3.509	0.04514
												27.18	2.297		374.8	42.23	4.683													3.851	0.04276
												29.83	0.7969		380.8	42.09	4.713													4.227	0.04151
															384.9	42.19	4.612													4.639	0.04031
															389	41.98	4.654													5.092	0.03828
															395	42.05	4.674													5.589	0.03953
															399.1	41.93	4.771													6.134	0.03973
															403.1	42.04	4.648													6.732	0.04096
															414.9	178.7	454.3													7.388	0.04301
															420	178.7	454.3													8.109	0.04036
															423	160	473													8.9	0.04042
															429	152.7	487.5													9.768	0.04092
															433.1	142.8	494.6													10.72	0.04425
															437.1	134.5	496.4													11.77	0.04136
															443.2	130.7	507.3													12.91	0.04158
															447.3	131.4	511.8													14.17	0.04095
															453.3	128.1	509.9													15.55	0.0416
															457.4	121.1	515.1													17.07	0.03704
															461.4	123.9	519.2													18.73	0.04089
															468.5	119.5	516.1													20.56	0.03969
															471.5	117.4	521.9													22.56	0.03882
															477.6	110.5	527.8													24.76	0.04063
															483.7	112.5	529													27.18	0.03927
															486.7	116.4	531.5													29.83	0.04087
															492.8	113.9	524.7													32.73	0.03066
															495.8	114.7	521.8													35.93	0.03857
															500.9	112.3	528													39.43	0.03684
															507.9	111	535.9													43.28	0.03521
															511	106.8	535.8													47.49	0.04163
																														52.13	0.03605
																														57.21	0.03604
																														62.78	0.03597
																														68.91	0.0335
																														75.63	0.03446
																														83	0.03795
																														91.09	0.03729
																														99.97	0.0329

## Sheet: Fig. S7
C
CFU (10^7/mL)
	Non-coreshell	Core-shell
1	300	15
2	220	14
3	440	2

## Sheet: Fig. S9
B
A549	5x10^6 cells/mL	Number of cells in microgels	microgel counts		HEK 293T	10x10^6 cells/mL		Number of cells in microgels	microgel counts
		0	3					0	58
		1	10					1	71
		2	21					2	55
		3	17					3	44
		4	12					4	39
		5	4					5	26
		6	3					6	20
A549	10x10^6 cells/mL	Number of cells in microgels	microgel counts					7	9
		0	0					8	9
		1	1					9	6
		2	3					10	3
		3	5					11	2
		4	16					12	1
		5	23					13	1
		6	25					14	3
		7	28					15	1
		8	22
		9	15
		10	8
		11	3
		12	2
		13	2
		14	1
		15	1

## Sheet: Fig. S11
B
Normalized ethanol concentration (mg/mL per 1g)
	core-shell	non-core-shell
1	21.5953	20.9558
2	19.5312	23.2898
3	19.6638	24.256
			`

[truncated: 2 more sheets: Fig. S12, Fig. S16]
